# Supplementary material for: Catch fast and kill quickly: do tiger beetles use the same strategies when hunting different types of prey?
Source: PeerJ. 2018 Nov 21;6:e5971. doi: 10.7717/peerj.5971 (PMC6252071; doi:10.7717/peerj.5971)
Supplement: Supplemental Information 2 [file peerj-06-5971-s002.xlsx]

## Sheet: Arkusz1
Cicindela hybrida female, attack on medium beetle
	turn	stop	chase	attack on back part	attack on middle part	attack on front part	releasing the prey	re-attack	abandonment the prey	search area	eating the prey	ineffective attack
sum	38	35	37	2	36	0	30	29	1	10	34	3	N=38
%	100.00	92.11	97.37	5.26	94.74	0.00	78.95	76.32	2.63	26.32	89.47	7.89
Cicindela hybrida males, attack on medium beetle
	turn	stop	chase	attack on back part	attack on middle part	attack on front part	releasing the prey	re-attack	abandonment the prey	search area	eating the prey	ineffective attack
sum	38	33	38	0	38	0	29	28	1	3	34	3	N=38
%	100.00	86.84	100.00	0.00	100.00	0.00	76.32	73.68	2.63	7.89	89.47	7.89
Cicindela hybrida both sexes, attack on medium beetle - summary
	turn	stop	chase	attack on back part	attack on middle part	attack on front part	releasing the prey	re-attack	abandonment the prey	search area	eating the prey	ineffective attack
sum	76	68	75	2	74	0	59	57	2	13	68	6	N=76
%	100.00	89.47	98.68	2.63	97.37	0.00	77.63	75.00	2.63	17.11	89.47	7.89
Cicindela hybrida female, attack on large caterpillar
	turn	stop	chase	attack on back part	attack on middle part	attack on front part	releasing the prey	re-attack	abandonment the prey	search area	eating the prey	ineffective attack
sum	32	30	31	2	12	18	23	20	4	9	25	3	N=32
%	100.00	93.75	96.88	6.25	37.5	56.25	71.88	62.5	12.5	28.13	78.13	9.38
Cicindela hybrida male, attack on large caterpillar
	turn	stop	chase	attack on back part	attack on middle part	attack on front part	releasing the prey	re-attack	abandonment the prey	search area	eating the prey	ineffective attack
sum	36	34	33	4	15	17	29	25	4	16	29	3	N=36
%	100.00	94.44	91.67	11.11	41.67	47.22	80.56	69.44	11.11	44.44	80.56	8.33
Cicndela hybrida both sexes, attack on large caterpillar - summary
	turn	stop	chase	attack on back part	attack on middle part	attack on front part	releasing the prey	re-attack	abandonment the prey	search area	eating the prey	ineffective attack
sum	68	64	64	6	27	35	52	45	8	25	54	6	N=68
%	100.00	94.12	94.12	8.82	39.71	51.47	76.47	66.18	11.76	36.76	79.41	8.82
Calomera littoralis female, attack on small beetle
	turn	stop	chase	attack on back part	attack on middle part	attack on front part	releasing the prey	re-attack	abandonment the prey	search area	eating the prey	ineffective attack
sum	38	31	34	3	35	0	24	21	1	11	34	3	N=38
%	100.00	81.58	89.47	7.89	92.11	0.00	63.16	55.26	2.63	28.95	89.47	7.89
Calomera littoralis male, attack on small beetle
	turn	stop	chase	attack on back part	attack on middle part	attack on front part	releasing the prey	re-attack	abandonment the prey	search area	eating the prey	ineffective attack
sum	38	38	33	7	30	1	20	18	1	24	35	3	N=38
%	100.00	100.00	86.84	18.42	78.95	2.63	52.63	47.37	2.63	63.16	92.11	7.89
Calomera littoralis both sexes, attack on small beetle
	turn	stop	chase	attack on back part	attack on middle part	attack on front part	releasing the prey	re-attack	abandonment the prey	search area	eating the prey	ineffective attack
sum	76	69	67	10	65	1	44	39	2	35	69	6	N=76
%	100.00	90.79	88.16	13.16	85.53	1.32	57.89	51.32	2.63	46.05	90.79	7.89
Calomera littoralis female, attack on small caterpillar
	turn	stop	chase	attack on back part	attack on middle part	attack on front part	releasing the prey	re-attack	abandonment the prey	search area	eating the prey	ineffective attack
sum	38	36	1	1	22	15	17	10	7	10	24	5	N=38
%	100.00	94.74	2.63	2.63	57.89	39.47	44.74	26.32	18.42	26.32	63.16	13.16
Calomera littoralis male, attack on small caterpillar
	turn	stop	chase	attack on back part	attack on middle part	attack on front part	releasing the prey	re-attack	abandonment the prey	search area	eating the prey	ineffective attack
sum	38	24	7	2	21	15	16	8	6	10	28	5	N=38
%	100.00	63.16	18.42	5.26	55.26	39.47	42.11	21.05	15.79	26.32	73.68	13.16
Calomera littoralis both sexes, attack on small caterpillar
	turn	stop	chase	attack on back part	attack on middle part	attack on front part	releasing the prey	re-attack	abandonment the prey	search area	eating the prey	ineffective attack
sum	76	60	8	3	43	30	33	18	13	20	53	10	N=76
%	100.00	78.95	10.53	3.95	56.58	39.47	43.42	23.68	17.11	26.32	69.74	13.16
